# Supplementary material for: Fenton and Photo-Fenton Degradation of Chlorpyrifos Using α-Mn2O3 Heterogeneous Catalysis
Source: Int J Mol Sci. 2026 Jun 29;27(13):5856. doi: 10.3390/ijms27135856 (PMC13361091; doi:10.3390/ijms27135856)
Supplement: Supplementary file 1 [file ijms-27-05856-s001.zip]

Archive with 1 entries (1 files):
- ijms-4333441-supplementary.pdf
